# Supplementary material for: Concurrent validity of an immersive virtual reality version of the Box and Block Test to assess manual dexterity among patients with stroke
Source: J Neuroeng Rehabil. 2022 Jan 22;19:7. doi: 10.1186/s12984-022-00981-0 (PMC8783988; doi:10.1186/s12984-022-00981-0)
Supplement: Supplementary file 1 — Additional file 1. Raw data. Data supporting the results and conclusion of this paper. [file 12984_2022_981_MOESM1_ESM.xlsx]

## Sheet: Healthy subjects
Subject	Age	Sexe	Height	Weight	Laterality	BBT First trial dominant hand	BBT Second trial dominant hand	BBT Third trial dominant hand	BBT First trial non dominant hand	BBT Second trial non dominant hand	BBT Third trial non dominant hand	BBT-VR First trial dominant hand	BBT-VR Second trial dominant hand	BBT-VR Third trial dominant hand	BBT-VR First trial non dominant hand	BBT-VR Second trial non-dominant hand	BBT-VR Third trial non dominant hand	Score SUS	Vpeak - dominant hand	Vmean - dominant hand	SPARC - dominant hand	Vpeak - non dominant hand	Vmean - non dominant hand	SPARC - non dominant hand
1	23	F	170	55	Right	67	74	66	64	65	75	58	64	66	65	67	73	95	1.23	0.164	-3.17196	1.478	0.317	-2.80562
2	25	H	183	75	Right	71	79	84	74	76	75	59	79	86	65	86	85	85	0.916	0.244	-1.89365	1.057	0.271	-2.08494
3	24	H	184	82	Right	82	85	85	76	77	79	38	66	58	65	60	69	82.5	1.245	0.372	-2.6333	1.32	0.321	-3.00845
4	21	F	181	61	Right	68	71	76	72	76	79	50	64	71	47	78	61	77.5	1.483	0.264	-2.84306	0.972	0.195	-2.9747
5	57	H	174	64	Right	87	89	89	77	82	82	72	63	60	57	52	53	82.5	0.943	0.292	-2.56952	1.725	0.403	-3.4304
6	18	H	185	65	Right	80	85	82	76	77	79	72	77	92	79	85	92	90	0.921	0.299	-2.58085	1.319	0.367	-2.67385
7	24	H	186	63	Left	66	79	81	79	74	78	68	66	55	40	54	61	92.5	0.87	0.226	-2.98755	0.689	0.208	-2.88416
8	26	F	165	60	Right	76	77	81	71	77	79	50	50	42	61	55	61	92.5	0.591	0.094	-3.1684	0.871	0.215	-2.79733
9	70	F	166	61	Right	65	67	73	67	70	70	31	39	37	35	39	37	60	0.435	0.101	-4.17668	0.718	0.152	-3.21894
10	81	H	173	81	Right	51	47	47	40	43	39	20	17	27	19	33	27	87.5	0.411	0.07	-4.37186	0.394	0.11	-3.65223
11	81	F	171	84	Right	51	57	54	48	48	49	23	30	30	22	25	23	75	0.345	0.117	-5.10228	0.585	0.146	-4.67922
12	85	F	165	68	Right	58	66	70	60	63	65	25	34	46	23	25	26	75	0.51	0.138	-4.12559	0.543	0.164	-5.28038
13	72	F	157	60	Right	55	53	60	51	51	51	24	27	30	19	20	7	60	0.731	0.125	-5.18327	0.511	0.102	-5.9313
14	79	F	166	62	Right	59	68	71	68	70	78	38	53	48	35	44	39	62.5	0.891	0.178	-3.36374	0.945	0.229	-4.12619
15	31	H	173	70	Right	77	84	84	77	76	78	51	60	62	70	70	78	90	0.956	0.186	-2.9082	1.222	0.339	-3.04259
16	57	F	171	58	Right	81	80	86	86	79	82	24	33	38	28	37	40	77.5	1.274	0.168	-3.45416	0.823	0.196	-3.65493
17	74	F	169	55	Left	49	58	61	61	63	66	27	39	40	47	42	47	90	1.428	0.378	-3.81852	0.851	0.235	-3.28326
18	53	H	185	100	Right	73	79	71	72	78	74	40	45	53	38	41	48	82.5	1.17	0.215	-2.6082	1.374	0.246	-3.06008
19	47	F	164	69	Right	86	93	90	81	84	84	58	60	67	56	73	86	67.5	0.942	0.227	-3.27245	1.408	0.376	-2.80253
20	56	F	160	68	Right	94	95	100	97	91	94	44	50	60	47	67	63	67.5	0.67	0.174	-2.97931	1.302	0.258	-2.94795
21	22	H	180	85	Right	76	75	78	73	74	74	52	56	70	73	71	73	77.5	0.94	0.152	-2.77328	1.047	0.221	-2.6688
22	25	F	169	60	Right	85	87	87	79	79	78	54	50	59	61	63	71	55	0.744	0.217	-3.17637	1.442	0.327	-2.90377
23	34	H	189	91	Right	64	67	66	63	64	66	41	52	57	49	47	49	75	0.88	0.167	-2.82281	0.873	0.207	-2.217
	47
	24
	72

## Sheet: Patients with stroke
Patient	Age	Sexe	Paretic side	Time since stroke onset (months)	Type of stroke	Laterality	BBT First trial less affected hand	BBT Second trial less affected hand	BBT Third trial less affected hand	BBT First trial paretic hand	BBT Second trial paretic hand	BBT Third trial paretic hand	BBT-VR First trial less affected hand	BBT-VR Second trial less affected hand	BBT-VR Third trial less affected hand	BBT-VR First trial paretic hand	BBT-VR Second trial paretic hand	BBT-VR Third trial paretic hand	Score Fugl-Meyer	Score SUS	Vpeak - less affected hand	Vmean - less affected hand	SPARC - less affected hand	Vpeak - paretic hand	Vmean - paretic hand	SPARC -paretic hand
1	44	H	Left	5.87	Ischaemic	Right	80	82	84	38	38	35	37	44	52	29	30	32	0.751	75	0.653	0.138	-3.01353	0.581	0.12	-5.20636
2	59	H	Left	6.43	Ischaemic	Right	62	63	70	2	3	3	24	36	45	9	7	4	0.543	100	1.187	0.162	-3.07089	0.526	0.066	-17.8197
3	45	H	Right	7.53	Ischaemic	Right	49	57	57	29	37	36	28	54	41	15	11	18	0.54	75	0.935	0.243	-3.17077	0.797	0.12	-4.79256
4	44	H	Right	4	Ischaemic	Right	34	45	50	27	26	35	31	32	38	12	17	19	0.588	97.5	1.085	0.153	-3.59472	0.332	0.067	-6.22081
5	60	F	Left	7.07	Ischaemic	Right	65	66	69	38	39	38	17	37	40	28	22	31	0.534	80	0.6	0.149	-3.44931	0.633	0.182	-5.04522
6	65	H	Left	2.09	Ischaemic	Right	50	51	54	15	21	21	22	21	25	14	17	18	0.588	85	0.449	0.101	-4.49166	0.349	0.088	-5.07018
7	60	H	Left	0.93	Ischaemic	Right	56	65	64	1	3	1	13	41	45	7	6	7	0.392	85	1.273	0.252	-2.68788	0.347	0.067	-7.76373
8	56	H	Right	6.03	Ischaemic	Right	56	63	56	51	49	53	28	30	34	29	30	34	0.99	85	1.219	0.135	-3.79623	0.829	0.143	-2.79536
9	60	H	Left	3.53	Ischaemic	Right	63	66	68	20	21	20	37	41	40	14	21	24	0.593	64	0.525	0.14	-2.72496	0.366	0.083	-5.6815
10	72	F	Left	13	Ischaemic	Left	47	49	56	32	31	29	19	26	27	15	15	16	0.73	67.5	1.32	0.304	-3.68183	0.703	0.171	-3.81753
11	81	H	Right	3.07	Ischaemic	Right	37	45	45	35	33	40	37	34	39	30	32	37	0.99	67.5	1.111	0.269	-3.5704	0.825	0.167	-3.7336
12	70	H	Right	0.93	Ischaemic	Right	43	42	43	40	42	41	10	12	17	23	25	28	0.482	72.5	0.395	0.076	-6.48444	0.376	0.104	-4.77623
13	78	F	Right	6.23	Ischaemic	Left																						did not finish the experiment due to comprehension issues
14	64	F	Left	1.46	Ischaemic	Right	56	48	49	24	25	24	7	17	17	16	12	16	0.99	77.5	1.025	0.119	-4.75473	0.586	0.079	-9.88075
15	63	H	Right	1.5	Haemorrhagic	Right	47	52	52	8	7	7	28	22	28	4	3	2	0.8	45,6	0.468	0.103	-4.18175	0.533	0.049	-36.6041
16	84	H	Right	1.1	Ischaemic	Right	56	60	63	56	55	53	34	40	35	15	15	31	0.99	90	0.9	0.207	-3.63038	0.459	0.093	-2.93164
17	62	H	Right	0.97	Ischaemic	Right	44	57	56	44	42	42	24	29	33	29	29	28	0.99	70	0.77	0.181	-3.7742	0.872	0.135	-3.6793
18	66	H	Right	36.4	Ischaemic	Left	64	68	71	71	77	78	28	33	39	41	49	50	0.99	92.5	0.956	0.24	-4.08996	0.764	0.215	-3.04543
19	67	H	Left	41.33	Ischaemic	Right	66	65	64	60	60	59	31	43	41	52	31	48	0.99	80	0.615	0.148	-3.58955	1.022	0.236	-3.22389
20	72	H	Right	46.77	Ischaemic	Right	41	44	46	37	36	38	13	21	20	25	18	25	0.836	70	0.391	0.092	-4.47027	0.388	0.066	-6.92359
21	55	F	Right	29.77	Ischaemic	Right	55	54	59	60	62	66	17	23	32	29	38	38	0.942	92.5	0.512	0.14	-3.45354	0.651	0.142	-3.68549
22	70	H	Left	27.4	Ischaemic	Right	54	53	55	50	54	53	29	35	37	17	18	22	0.751	90	0.682	0.142	-3.9561	0.653	0.086	-7.17565
	63.5			5.95
	58.25			1.49
	70.5			16.6
